# Supplementary material for: A20 as a Potential New Tool in Predicting Recurrence and Patient’s Survival in Oral Squamous Cell Carcinoma
Source: Cancers (Basel). 2023 Jan 21;15(3):675. doi: 10.3390/cancers15030675 (PMC9913673; doi:10.3390/cancers15030675)
Supplement: Supplementary file 1 [file cancers-15-00675-s001.zip]

Archive with 1 entries (1 files):
- cancers-2147204-supplementary.pdf
